# Supplementary material for: Opportunities for Enhanced Public Health Surveillance via Molecular Detection and Sequencing of Diverse Respiratory Viruses From Self-collected SARS-CoV-2 Antigen Test Swabs
Source: Open Forum Infect Dis. 2024 Aug 10;11(8):ofae447. doi: 10.1093/ofid/ofae447 (PMC11339864; doi:10.1093/ofid/ofae447)
Supplement: ofae447_Supplementary_Data [file ofae447_supplementary_data.zip]

Archive with 3 entries (3 files):
- Schmidt_Colombo_ARIA_FigS1.tif
- Schmidt_Colombo_ARIA_FigS2.tiff
- Schmidt_Colombo_ARIA_Supplemental_Material_Revised_clean.docx
